# Supplementary material for: Safety and tolerability of the protein C activator AB002 in end-stage renal disease patients on hemodialysis: a randomized phase 2 trial
Source: Commun Med (Lond). 2024 Jul 26;4:153. doi: 10.1038/s43856-024-00575-y (PMC11282208; doi:10.1038/s43856-024-00575-y)
Supplement: Supplementary file 3 — Supplementary Data 1 [file 43856_2024_575_MOESM3_ESM.xlsx]

## Sheet: Fig 2a
VENOUS CHAMBER
Baseline	Placebo	1.5 μg/kg	3 μg/kg		Dose Day	Placebo	1.5 μg/kg	3 μg/kg		Change	Placebo	1.5 μg/kg	3 μg/kg
Score	3.5	2	2		Score	4	1	1		from baseline	0.5	-1	-1
	1.5	2	3.25			1	1	1			-0.5	-1	-2.25
	6.75	2.75	1.75			9	1	1			2.25	-1.75	-0.75
	2	3.5	5.5			2	1	3			0	-2.5	-2.5
	3	2.75	2			2	3	2			-1	0.25	0
	3	3.75	2.25			2	1	2			-1	-2.75	-0.25
	2.25	1.33333	5			1	1	1			-1.25	-0.333333	-4
	4	3.75	3			3	1	2			-1	-2.75	-1
	3	2.25	3.5			3	1	1			0	-1.25	-2.5
	2.5	2.25	2.75			4	2	1			1.5	-0.25	-1.75
	3.25	3.5	7			3	1	3			-0.25	-2.5	-4
	3.75	6	1.75			4	1	1			0.25	-5	-0.75
												p=0.009	p=0.009

## Sheet: Fig 2b
DIALYZER FILTER
Baseline	Placebo	1.5 μg/kg	3 μg/kg		Dose Day	Placebo	1.5 μg/kg	3 μg/kg		Change	Placebo	1.5 μg/kg	3 μg/kg
Score	2.5	2.25	2.5		Score	1	1	1		from baseline	-1.5	-1.25	-1.5
	1.75	2.25	3.25			1	2	2			-0.75	-0.25	-1.25
	4.5	2.25	2.25			4	1	1			-0.5	-1.25	-1.25
	2	2.75	6.5			2	1	4			0	-1.75	-2.5
	1.75	2.75	1.75			2	1	3			0.25	-1.75	1.25
	2.25	2.75	1.75			2	2	2			-0.25	-0.75	0.25
	2.5	1.66667	3.75			3	1	2			0.5	-0.666667	-1.75
	3.25	2.5	2.25			2	1	2			-1.25	-1.5	-0.25
	2.5	2	3			3	1	3			0.5	-1	0
	2	2.75	2			3	2	2			1	-0.75	0
	4	2.75	5.25			3	2	4			-1	-0.75	-1.25
	2.75	4.25	1.5			4	3	2			1.25	-1.25	0.5
												p=0.039	p=0.375

## Sheet: Fig 2c
COMBINED CLOTTING SCORE
Baseline	Placebo	1.5 μg/kg	3 μg/kg		Dose Day	Placebo	1.5 μg/kg	3 μg/kg		Change	Placebo	1.5 μg/kg	3 μg/kg
Score	6	4.25	4.5		Score	5	2	2		from baseline	-1	-2.25	-2.5
	3.25	4.25	6.5			2	3	3			-1.25	-1.25	-3.5
	11.25	5	4			13	2	2			1.75	-3	-2
	4	6.25	12			4	2	7			0	-4.25	-5
	4.75	5.5	3.75			4	4	5			-0.75	-1.5	1.25
	5.25	6.5	4			4	3	4			-1.25	-3.5	0
	4.75	3	8.75			4	2	3			-0.75	-1	-5.75
	7.25	6.25	5.25			5	2	4			-2.25	-4.25	-1.25
	5.5	4.25	6.5			6	2	4			0.5	-2.25	-2.5
	4.5	5	4.75			7	4	3			2.5	-1	-1.75
	7.25	6.25	12.25			6	3	7			-1.25	-3.25	-5.25
	6.5	10.25	3.25			8	4	3			1.5	-6.25	-0.25
												p=0.003	p=0.010

## Sheet: Fig 2f
SALINE FLUSHES (#)
Total Non-dose Days (4 sessions)	Placebo	1.5 μg/kg	3 μg/kg		Average Non-dose Days (Baseline)	Placebo	1.5 μg/kg	3 μg/kg		Dose Day (1 session)	Placebo	1.5 μg/kg	3 μg/kg
	0	0	0			0	0	0			0	0	0
	0	0	0			0	0	0			0	0	0
	11	0	0			2.75	0	0			2	0	1
	0	5	3			0	1.66667	3			0	0	0
	0	0	0			0	0	0			1	0	0
	1	0	0			1	0	0			6	0	0
	0	0	0			0	0	0			0	0	0
	1	1	0			1	1	0			1	0	0
	0	0	0			0	0	0			0	0	0
	3	1	0			1.5	1	0			0	0	0
	0	0	1			0	0	1			0	0	0
	1	12	0			1	3	0			0	7	0

## Sheet: Fig 2g
SALINE FLUSH VOLUME (mL)
Total Non-dose Days (4 sessions)	Placebo	1.5 μg/kg	3 μg/kg		Average Non-dose Days (Baseline)	Placebo	1.5 μg/kg	3 μg/kg		Dose Day (1 session)	Placebo	1.5 μg/kg	3 μg/kg
	0	0	0			0	0	0			0	0	0
	0	0	0			0	0	0			0	0	0
	1700	0	0			425	0	0			400	0	100
	0	750	150			0	250	150			0	0	0
	0	0	0			0	0	0			400	0	0
	100	0	0			100	0	0			360	0	0
	0	0	0			0	0	0			0	0	0
	50	200	0			50	200	0			200	0	0
	0	0	0			0	0	0			0	0	0
	300	100	0			150	100	0			0	0	0
	0	0	100			0	0	100			0	0	0
	200	1000	0			200	250	0			0	420	0

## Sheet: Fig 2h
	Combined mean (5 sessions)					Dosing day (1 session)					Non-dosing day mean (4 sessions)
START	Placebo	1.5 μg/kg	3 μg/kg		END	Placebo	1.5 μg/kg	3 μg/kg		END	Placebo	1.5 μg/kg	3 μg/kg
TAT (ng/mL)	5.93219	4.60416	6.24539		TAT (ng/mL)	73.0809	3.44524	28.8853		TAT (ng/mL)	66.5333	9.82257	38.2905
	2.479	2.93099	3.17718			16.3142	10.2378	8.42417			6.63465	18.4315	27.5795
	9.95568	2.42453	5.51383			92.6462	38.8844	7.9843			46.4264	29.3584	19.0171
	3.8185	3.63878	3.44016			60.6362	11.275	5.96424			61.471	59.4201	23.9835
	7.66762	5.0857	2.47728			93.089	13.0037	5.415			71.53	26.6827	10.1586
	3.18354	3.77198	4.85246			55.2763	37.9251	14.3676			83.4159	86.2734	68.5239
	6.2589	5.17383	8.24151			46.6935	32.4708	37.258			35.7501	31.7048	54.4776
	6.4299	8.99603	1.93729			35.9973	23.7254	4.69827			44.8486	43.3857	47.6085
	8.3859	4.56159	14.0546			84.7681	14.0899	37.9023			30.5865	44.0565	82.7134
	5.34098	4.43453	11.313			138.627	22.7486	22.1443			38.0737	37.4781	20.5907
	7.9077	4.76763	5.75528			92.8887	64.3066	44.6229			75.5188	62.1511	55.6655
			3.39982					6.33217			65.1589	52.7256	54.0199
							fold change from START:					fold change from START:
							p=0.06	p=0.0001				ANOVA p=0.967, no post-hoc

## Sheet: Fig 2i
non-dosing day	Placebo	1.5 μg/kg	3 μg/kg		dosing day	Placebo	1.5 μg/kg	3 μg/kg		normalized	Placebo	1.5 μg/kg	3 μg/kg
Fe (ppb)	1089.52	227.91	480.162		Fe (ppb)	560.697	67.296	155.392		% baseline	0.51463	0.295274	0.323624
	145.166	913.902	1382.58			179.88	145.367	315.03			1.23913	0.159062	0.227857
	346.202	229.072	2904.96			264.565	94.939	474.73			0.764192	0.41445	0.16342
	796.469	1323.93	602.641			211.83	333.171	246.265			0.265961	0.251653	0.408643
	705.244	861.804	903.009			284.089	210.33	236.76			0.402824	0.244058	0.26219
	2236.84	2416.3	467.319			485.747	730.644	613.787			0.217158	0.302382	1.31342
	465.468	314.607	654.089			563.559	126.923	669.599			1.21074	0.403433	1.02371
	196.517	217.358				190.124	250.367				0.967467	1.15186
	869.622	1703.38				5240.24	308.074				6.02588	0.180861
	3312.51	1759.61				2210.58	212.933				0.667344	0.121012
		1387					90.298					0.0651031
												p=0.031	p=0.730

## Sheet: Fig 2j
non-dosing day	Placebo	1.5 μg/kg	3 μg/kg		dosing day	Placebo	1.5 μg/kg	3 μg/kg		normalized	Placebo	1.5 μg/kg	3 μg/kg
K (ppm)	39.7003	22.1405	39.168		K (ppm)	35.297	20.477	42.289		% baseline	0.889088	0.924866	1.07968
	30.8755	40.1155	30.7762			26.544	26.519	21.089			0.859711	0.661066	0.685236
	33.0725	36.8413	49.838			35.4	29.372	27.131			1.07038	0.797259	0.544384
	35.32	45.739	28.805			34.261	30.291	16.869			0.970017	0.662258	0.585627
	40.855	51.376	31.4105			31.551	38.631	26.208			0.772268	0.751927	0.834371
	45.6503	46.0932	30.209			27.103	45.223	34.256			0.593709	0.98112	1.13397
	23.6085	29.6107	29.5805			18.17	23.863	25.524			0.769638	0.805892	0.862866
	18.5077	42.8337				17.003	26.826				0.9187	0.626283
	32.613	46.594				52.973	32.163				1.62429	0.690282
	45.9783	43.6315				60.209	37.264				1.30951	0.854062
		47.4082					25.462					0.53708
												ANOVA p=0.092, no post-hoc

## Sheet: Fig 3a
	APC-PCI (ng/mL)
				2.0 = BLQ
time (h)	0	0.1670	0.50	1	2	4	6	24
PLACEBO	2	2	2	2	2	5.1	2	2
	2	2	2	2	2	2	2	2
	2	2	2	2	2	2.7	2	2
	2	2	2	2	2	4.7	2	2
	2	2	2	2	2	8.32	3.52	2.19
	5.89	2.48	4.31	5.72	8.87	10.4	4.54	4.8
	2	2	2	2	2	2	2	2
	2	2	2	2	3.44	8.21	2.29	2
	2	2	2	2	2	3	2	2
	2	2	2	2	2.32	2.64	2	2
	2.79	2	2	2	3.66	11.4	3.09	2.82
	2.73	2	2	2.79	11	16.7	5.74	2
AB002 (1.5 µg/kg)	2	22.5	30.7	34.2	28	24.9	4.2	2
	2	17.1	27.2	29.3	31.3	30.1	6.01	2
	2	30	47.9	49.3	43.5	44.2	5.08	2
	2	30.8	64.1	80.7	83.9	83.2	15.7	2
	2	27.3	44.7	43.8	39.5	41.9	6.28	2
	2.2	44.5	88.4	98	97	94.4	27.4	3.37
	2	23.1	28.5	39	32.4	36.6	4.99	2
	2	32.3	54.4	60.2	50.7	35.2	no sample	2
	2	43.3	85.6	97.2	88.5	75.2	14.1	2
	2	32.3	54.8	64	53.7	53.2	8.26	2
	2	39.7	45.8	91.1	90	86.5	16.1	2
	2	29.4	75.9	63.4	54.7	96.8	16.5	2
AB002 (3 µg/kg)	2.16	57.8	109	127	121	113	15.7	2
	2	54.9	89.9	97.4	90	80.7	10.6	2
	5.46	76	78.3	97	79.8	53.9	9.13	2
	2.25	49.4	145	168	150	56.9	10.6	2.18
	2	39	55.2	52.8	45.1	45.7	7.73	2
	3.04	94.3	144	156	161	160	25.6	2
	2.13	58.2	91.4	88.7	78.4	70.4	9.85	2
	2.35	70.5	126	134	106	92.9	13.6	2
	2	31.7	49.9	45.3	45.6	46.2	16.6	2.7
	2	46	93.2	99.3	79.6	59.5	11.1	2
	2	40.6	70.2	86.7	77.5	92.8	13.2	2
	2	33.1	112	131	117	92.6	21.9	2

## Sheet: Fig 3b
Placebo	0 h	4 h	6 h	24 h		1.5 μg/kg	0 h	4 h	6 h	24 h		3 μg/kg	0 h	4 h	6 h	24 h
Protein C (μg/mL)	11.2995	15.4225	14.1436	11.8204		Protein C (μg/mL)	7.47273	6.62573	7.72907	8.36571		Protein C (μg/mL)	12.7642	13.6307	13.7153	12.0588
	8.48004	9.64367	14.7464	9.01598			13.8311	15.4082	13.8943	13.8165			11.6968	8.58728	8.55302	10.1574
	19.8822	36.0624	24.6283	21.0225			12.1555	16.7709	14.9204	13.8778			7.61329	6.57339	8.83882	12.0671
	7.05135	6.80524	7.98805	10.0189			18.3453	21.3232	21.8501	15.9992			16.3095	24.2063	17.2768	16.529
	10.2003	13.9952	14.7446	13.4017			19.3138	27.5578	32.296	32.2046			12.8606	12.0258	14.2866	15.1908
	10.9147	12.4203	14.9757	16.4904			18.6413	23.9939	7.29197	18.8562			8.78188	9.54321	8.98406	8.90038
	5.71945	6.74295	7.99067	5.09208			10.4571	13.2783	13.4787	13.7336			15.1157	11.8278	12.9565	11.4184
	9.75543	13.5146	15.9759	11.7215			9.54784	10.6066	missing sample	8.4546			10.0345	8.84505	7.62262	8.10658
	18.2956	22.4971	13.3254	14.791			8.69086	10.9498	9.96555	8.86472			10.7343	10.6994	7.52546	9.73142
	8.71458	12.3348	10.0863	8.02216			7.29672	6.03793	7.20914	7.87775			8.97486	9.67638	9.15764	8.73124
	17.2903	24.6131	19.6854	16.1794			14.8734	14.5785	12.9365	16.0497			15.1415	11.9872	13.7677	11.7601
	11.7662	14.6504	15.3535	14.4749			10.6046	11.8969	10.3883	13.201			11.8585	10.5616	13.2838	12.0457
	0 h	4 h	6 h	24 h			0 h	4 h	6 h	24 h			0 h	4 h	6 h	24 h
% baseline	1	1.36488	1.2517	1.0461		% baseline	1	0.886654	1.0343	1.1195		% baseline	1	1.06788	1.07451	0.944737
	1	1.13722	1.73896	1.0632			1	1.11403	1.00457	0.998948			1	0.734153	0.731224	0.868387
	1	1.8138	1.23871	1.05735			1	1.3797	1.22747	1.14169			1	0.863411	1.16097	1.585
	1	0.965097	1.13284	1.42085			1	1.16233	1.19105	0.872114			1	1.48418	1.05931	1.01346
	1	1.37205	1.44551	1.31386			1	1.42685	1.67217	1.66744			1	0.935092	1.11088	1.18119
	1	1.13794	1.37207	1.51084			1	1.28713	0.391172	1.01153			1	1.08669	1.02302	1.01349
	1	1.17895	1.3971	0.890309			1	1.26979	1.28896	1.31333			1	0.782487	0.857154	0.755402
	1	1.38534	1.63764	1.20153			1	1.11089		0.885499			1	0.881464	0.759641	0.807871
	1	1.22965	0.728339	0.808448			1	1.25993	1.14667	1.02001			1	0.99675	0.70107	0.906576
	1	1.41542	1.15741	0.920544			1	0.827485	0.987997	1.07963			1	1.07817	1.02037	0.972855
	1	1.42352	1.13853	0.935755			1	0.980174	0.86978	1.07909			1	0.791681	0.909272	0.776684
	1	1.24512	1.30488	1.23021			1	1.12186	0.979598	1.24483			1	0.89064	1.1202	1.01579
