# Supplementary material for: Safety and tolerability of the protein C activator AB002 in end-stage renal disease patients on hemodialysis: a randomized phase 2 trial
Source: Commun Med (Lond). 2024 Jul 26;4:153. doi: 10.1038/s43856-024-00575-y (PMC11282208; doi:10.1038/s43856-024-00575-y)
Supplement: Supplementary file 4 — Supplementary Data 2 [file 43856_2024_575_MOESM4_ESM.xlsx]

## Sheet: Suppl Data 2
Supplementary Data 2. Summary of serum chemistry at baseline and postdose
Laboratory Test (units)	Time Point	Statistic	Treatment
			Placebo (pooled)	AB002 1.5 µg/kg	AB002 3 µg/kg
Chloride, (mmol/L)	Baseline	Mean	96.8	96.5	95.8
		SD	3.36	2.68	4.73
	Postdose	Mean	100.1	98.8	98.8
		SD	2.23	2.09	2.09
Bicarbonate (mmol/L)	Baseline	Mean	30.6	30.1	31.3
		SD	2.68	3.03	4.9
	Postdose	Mean	30.3	31.3	29.8
		SD	1.78	1.49	2.66
Albumin (g/dL)	Baseline	Mean	4.16	4.19	4.01
		SD	0.254	0.261	0.375
	Postdose	Mean	4.23	4.31	4.21
		SD	0.418	0.33	0.36
Creatinine (mg/dL)	Baseline	Mean	9.018	9.675	7.835
		SD	2.0767	2.3054	2.6381
	Postdose	Mean	4.008	3.974	3.669
		SD	1.3173	0.9376	1.8069
Glucose (mg/dL)	Baseline	Mean	104.9	94.1	104.1
		SD	54.05	73.75	79.96
	Postdose	Mean	87.3	82.3	92.5
		SD	36.68	27.74	29.06
Alkaline Phosphatase (U/L)	Baseline	Mean	95.4	93	92.1
		SD	44.86	52.13	24.91
	Postdose	Mean	105.7	100.6	99.4
		SD	55.97	56.27	33.33
Alanine Aminotransferase (U/L)	Baseline	Mean	10.8	11.1	7.9
		SD	4.71	4.74	4.81
	Postdose	Mean	13.8	13.4	8
		SD	7.11	5.89	2.7
Aspartate Aminotransferase (U/L)	Baseline	Mean	15.3	12.2	13.3
		SD	7.14	3.04	5.55
	Postdose	Mean	15.9	12.8	12.8
		SD	5.4	4.12	4.22
Direct Bilirubin (mg/dL)	Baseline	Mean	0.11	0.12	0.11
		SD	0.029	0.039	0.03
	Postdose	Mean	0.11	0.12	0.1
		SD	0.029	0.04	0
Lactate Dehydrogenase (U/L)	Baseline	Mean	229.3	166.3	156.7
		SD	136.07	28.66	38.72
	Postdose	Mean	182.3	155.7	150.4
		SD	37.95	27.37	27.69
Sodium (mmol/L)	Baseline	Mean	139	138.7	138.5
		SD	2.45	2.71	2.16
	Postdose	Mean	139.8	138.9	137.6
		SD	2.08	1.38	1.98
Bilirubin (mg/dL)	Baseline	Mean	0.49	0.57	0.57
		SD	0.079	0.13	0.101
	Postdose	Mean	0.52	0.56	0.51
		SD	0.14	0.143	0.1
Baseline defined as day -8
Postdose defined as day 3
Placebo pooled: n=12 (Baseline), n=12 (Postdose)
AB002 1.5 µg/kg: n=12 (Baseline), n=11 (Postdose)
AB002 3 µg/kg: n=11 (Baseline), n=12 (Postdose)
