# Supplementary material for: Safety and tolerability of the protein C activator AB002 in end-stage renal disease patients on hemodialysis: a randomized phase 2 trial
Source: Commun Med (Lond). 2024 Jul 26;4:153. doi: 10.1038/s43856-024-00575-y (PMC11282208; doi:10.1038/s43856-024-00575-y)
Supplement: Supplementary file 5 — Supplementary Data 3 [file 43856_2024_575_MOESM5_ESM.xlsx]

## Sheet: Suppl Data 3
Supplementary Data 3. Summary of hematology measurements at baseline and postdose
Laboratory Test (units)	Time Point	Statistic	Treatment
			Placebo (pooled) (n=12)	AB002 1.5 µg/kg (n=12)	AB002 3 µg/kg (n=12)
Hemoglobin (g/dL)	Baseline	Mean	11.4	11.79	11.01
		SD	0.949	1.48	1.774
	Postdose	Mean	10.7	11.58	11.01
		SD	1.509	1.305	1.754
Hematocrit (%)	Baseline	Mean	36.69	38.68	34.75
		SD	3.156	4.442	5.139
	Postdose	Mean	33.98	37.5	34.25
		SD	4.846	4.474	5.004
Erythrocytes (1012/L)	Baseline	Mean	3.844	4.233	3.554
		SD	0.3209	0.6763	0.512
	Postdose	Mean	3.599	4.157	3.532
		SD	0.4461	0.5747	0.4744
Mean Corpuscular Hemoglobin (pg)	Baseline	Mean	29.69	28.06	30.96
		SD	1.449	2.488	2.189
	Postdose	Mean	29.72	28.02	31.14
		SD	1.484	2.345	2.354
Mean Corpuscular Hemoglobin Conc. (g/dL)	Baseline	Mean	31.09	30.47	31.63
		SD	0.897	0.97	0.9
	Postdose	Mean	31.5	30.9	32.08
		SD	0.889	1.247	1.204
Erythrocyte Mean Corpuscular Volume (fL)	Baseline	Mean	95.53	92.14	97.83
		SD	4.408	7.314	5.229
	Postdose	Mean	94.31	90.67	96.94
		SD	4.004	6.685	5.01
Leukocytes (109/L)	Baseline	Mean	5.29	6.01	6.68
		SD	1.869	1.816	2.218
	Postdose	Mean	4.45	5.46	6.3
		SD	1.374	1.239	1.651
Basophils (%)	Baseline	Mean	0.68	0.81	0.82
		SD	0.537	0.408	0.289
	Postdose	Mean	0.78	0.81	0.87
		SD	0.488	0.472	0.306
Absolute Basophils (109/L)	Baseline	Mean	0.03	0.03	0.04
		SD	0.045	0.045	0.051
	Postdose	Mean	0.01^	0.03	0.03
		SD	0.03^	0.045	0.049
Eosinophils (%)	Baseline	Mean	4.21	4.26	4.13
		SD	2.785	4.315	4.288
	Postdose	Mean	4.38	4.08	4.29
		SD	2.767	2.924	3.565
Absolute Eosinophils (109/L)	Baseline	Mean	0.22	0.29	0.27
		SD	0.14	0.35	0.267
	Postdose	Mean	0.19^	0.23	0.27
		SD	0.114^	0.21	0.239
Lymphocytes (%)	Baseline	Mean	27.02	23.83	21.88
		SD	9.923	7.016	7.644
	Postdose	Mean	28.51	26.76	24.28
		SD	11.878	8.144	9.862
Absolute Lymphocytes (109/L)	Baseline	Mean	1.38	1.38	1.36
		SD	0.495	0.422	0.332
	Postdose	Mean	1.26^	1.44	1.48
		SD	0.589^	0.537	0.526
Monocytes (%)	Baseline	Mean	10.79	8.78	10.35
		SD	2.785	1.635	3.089
	Postdose	Mean	9.15	9.21	9.93
		SD	2.448	2.769	3.819
Absolute Monocytes (109/L)	Baseline	Mean	0.55	0.5	0.68
		SD	0.162	0.148	0.26
	Postdose	Mean	0.40^	0.48	0.62
		SD	0.141^	0.175	0.276
Neutrophils (109/L)	Baseline	Mean	3.13	3.76	4.33
		SD	1.631	1.265	1.957
	Postdose	Mean	2.73^	3.22	3.9
		SD	1.123^	0.81	1.428
Neutrophils/ Leukocytes (%)	Baseline	Mean	57.27	62.33	62.74
		SD	11.762	5.939	9.251
	Postdose	Mean	57.73^	59.15	60.58
		SD	11.855^	6.633	10.11
Nucleated Erythrocytes/Leukocytes (%)	Baseline	Mean	0.1	0	0
		SD	0.346	0	0
	Postdose	Mean	1.30^	0.03	0
		SD	4.312^	0.087	0
Erythrocytes Distribution Width (%)	Baseline	Mean	16.23	15.48	15.72
		SD	2.133	0.925	1.73
	Postdose	Mean	15.85	14.99	15.38
		SD	3.199	0.952	1.675
Platelets (103/µL)	Baseline	Mean	204.3	183.6	211.8
		SD	69.55	79.79	41.39
	Postdose	Mean	178.7	165.7	211.9
		SD	55.97	59.17	50.93
Baseline defined as day -8
Postdose defined as day 3
^ n=11
